# Supplementary material for: Prokineticin-2 prevents neuronal cell deaths in a model of traumatic brain injury
Source: Nat Commun. 2021 Jul 9;12:4220. doi: 10.1038/s41467-021-24469-y (PMC8270965; doi:10.1038/s41467-021-24469-y)
Supplement: Supplementary file 4 — Source Data [file 41467_2021_24469_MOESM4_ESM.xlsx]

## Sheet: Fig. 1
											b			e						g
											Control	TBI		Control	sham	CCI 12h	CCI 24h	CCI 48h			sham			CCI
											523.453	654.317		3645.85	4375.01	4885.43	4921.89	5059.39			4244.13	5135.4	5602.26	5220.29	6451.08	5729.58
											298.368	942.216		4010.43	3682.3	4338.56	5541.69	5796.89			1400.56	2376.72	2079.63	1782.54	2461.6	1400.56
											366.417	596.737		3281.26	3901.05	4484.39	5213.56	6507.31			23597.4	20838.7	32425.2	42356.5	51396.5	49316.8
											654.317	1046.91
												1224.88
												1015.5
												989.327
												2313.66
												1695.99
											j									m	Erastin
												Prok2			cleaved caspase-3						0 um	5 um	10 um	20 um
											control	3421.44	4379.44	2976.65	3729.36	3421.44	3353.01				3527.85	4144.37	6952.95	10412.3
											stretch 3h	13548.9	11325	9169.45	3592.51	3968.87	4242.58				3801.86	5582.91	8288.74	8597
											stretch 6h	12625.1	15191.2	8485.16	3763.58	4071.51	4721.58				4178.62	6884.45	10343.8	13734.6
											stretch 9h	9408.95	12590.9	10777.5	4618.94	6466.51	5953.3				3185.34	5240.4	5171.9	8152.38
											stretch 12h	12248.7	10469.6	8143.02	6466.51	6671.8	8485.16

## Sheet: Fig. 2
	b							d		Vector	Erastin+vector	Erastin+Lv-Prok2	Erastin+shCtrl	Erastin+shProk2	Erastin+shProk2+Fer-1
		shCtrl	shProk2-1	shProk2-2	shProk2-3				TUNEL positive rate(%)	2	55	33	53	88	36
		345.213	182.607	178.085	89.7555					4	45	37	49	79	58
		293.431	228.554	232.197	72.4948					3	75	24	70	64	55
		379.735	197.128	196.059	110.825					2	43	14	37	74	30
	g
			Vector	Erastin+vector	Erastin+Lv-Prok2	Erastin+shCtrl	Erastin+shProk2	Erastin+shProk2+Fer-1
		Iron level	3535.45	7000.2	5621.37	7212.33	10182.1	6752.72
			2757.65	9368.95	4737.51	6894.14	14071.1	6222.4
			4065.77	8060.84	5656.73	8166.9	11843.8	5444.6
	h
			Vector	Erastin+vector	Erastin+Lv-Prok2	Erastin+shCtrl	Erastin+shProk2	Erastin+shProk2+Fer-1
		Cell viability （OD value）	3298.95	1554.8	2610.46	1319.58	695.09	1582.51
			2709.76	1181.36	2969.06	1414.92	1117.03	1255.91
			3069.35	862.677	2804.11	956.367	457.235	2627.29
			3372.52	2178.96	2281.56	1912.4	823.089	1875.79
			3040.32	1749.77	1869.19	1678.51	1318.92	1989.93
	i
			Vector	Erastin+vector	Erastin+Lv-Prok2	Erastin+shCtrl	Erastin+shProk2	Erastin+shProk2+Fer-1
		LDH release （OD value）	31.3453	156.727	113.157	176.474	189.012	114.097
			37.6144	195.908	90.2745	141.994	376.144	211.267
			31.3453	135.725	148.89	187.131	250.135	89.3341
			25.0762	264.241	117.545	249.509	493.688	215.029
			22.8821	228.194	84.6323	156.727	423.788	170.832

## Sheet: Fig. 3
								g		vector + shAcsl4	vector + Erastin + shAcsl4	Lv-Prok2 + Erastin + shAcsl4	vector + shCtrl	vector + Erastin +shCtrl	Lv-Prok2 + Erastin + shCtrl
	b
			DMSO	Erastin	Erastin+vector	Erastin+Lv-Prok2
		mitochondrial length (%)	100	50.17	56.13	73.01			Prok2	3345.54	8129.66	12211.2	3345.54	5486.68	12311.6
			90.16	45.06	43.07	89.05				3713.55	5486.68	13214.9	3010.98	8129.66	10873
			110.3	53.33	39.01	65.13				2910.62	4917.94	20006.3	3010.98	4851.03	17932.1
	c		DMSO	Erastin	Erastin+vector	Erastin+Lv-Prok2
		mitochondrialcircularity (%)	100	168.16	138.11	110		h		vector + shAcsl4	vector + Erastin + shAcsl4	Lv-Prok2 + Erastin + shAcsl4	vector + shCtrl	vector + Erastin +shCtrl	Lv-Prok2 + Erastin + shCtrl
			85.13	149.05	174.03	126.16
			104.03	174.01	163.18	114.04
									Acsl4	214.564	321.845	236.02	654.419	1338.88	864.691
										238.165	167.36	178.088	1055.65	1280.94	678.021
										195.253	283.224	216.709	529.972	1722.94	1066.38
								i		vector + shAcsl4	vector + Erastin + shAcsl4	Lv-Prok2 + Erastin + shAcsl4	vector + shCtrl	vector + Erastin +shCtrl	Lv-Prok2 + Erastin + shCtrl
									Gpx4	2353.54	3059.61	3106.68	2024.05	588.386	1812.23
										2824.25	1765.16	2306.47	1741.62	1129.7	1223.84
										1906.37	1623.95	1741.62	1435.66	541.315	1412.13
								j		vector + shAcsl4	vector + Erastin + shAcsl4	Lv-Prok2 + Erastin + shAcsl4	vector + shCtrl	vector + Erastin +shCtrl	Lv-Prok2 + Erastin + shCtrl
									Tomm20	5643.57	4627.72	8013.86	6828.72	2991.09	5643.57
										6772.28	7449.51	5643.57	5022.77	1975.25	5017.13
										4909.9	4458.42	4458.42	4458.42	3555.45	4119.8
								k		vector + shAcsl4	vector + Erastin + shAcsl4	Lv-Prok2 + Erastin + shAcsl4	vector + shCtrl	vector + Erastin +shCtrl	Lv-Prok2 + Erastin + shCtrl
									Tfam	3356.34	4027.6	2852.89	3725.53	1074.03	1946.67
										4027.6	2349.43	4061.17	2819.32	1778.86	2886.45
										3356.34	3356.34	3255.65	2315.87	939.774	2651.5
								l		vector + shAcsl4	vector + Erastin + shAcsl4	Lv-Prok2 + Erastin + shAcsl4	vector + shCtrl	vector + Erastin +shCtrl	Lv-Prok2 + Erastin + shCtrl
									MT-ND1	1238.45	891.687	904.071	1052.69	396.305	755.457
										1609.99	1151.76	1188.92	1114.61	532.535	681.149
										866.917	854.533	941.225	743.072	334.382	1003.15
								m		vector + shAcsl4	vector + Erastin + shAcsl4	Lv-Prok2 + Erastin + shAcsl4	vector + shCtrl	vector + Erastin +shCtrl	Lv-Prok2 + Erastin + shCtrl
									ATP (%)	100	99.99	104.03	105.04	33.33	58.58
										89.89	83.83	93.93	72.72	38.38	74.74
										108.07	87.87	95.95	94.94	49.49	67.67
										98.98	111.1	88.88	81.81	64.64	88.88
										95.95	84.84	99.99	90.9	58.58	62.62

## Sheet: Fig. 4
		c				Erastin+vector			Erastin + Lv-Prok2					e				Erastin + vector			Erastin + Lv-Prok2
				CHX 0h	Acsl4	232.453	255.699	209.208	162.717	158.068	181.314					Acsl4	DMSO	2346.35	2674.84	2041.33	1478.2	1712.84	774.297
				CHX 1h		235.476	221.245	211.225	130.174	109.253	153.419						CHX	2546.35	2158.65	1853.62	469.271	1525.13	1079.32
				CHX 2h		222.424	209.208	185.963	88.3323	76.7097	95.3059						Bort	2580.99	1877.08	2346.35	2346.35	1642.45	3050.26
				CHX 4h		232.453	185.963	162.717	65.087	46.4907	72.0606						Baf A1	2252.5	2346.35	1830.16	703.906	1478.2	1196.64
				CHX 6h		197.585	151.095	185.963	41.8416	34.868	58.1134						Bort+Baf A1	2674.84	1736.3	2570.99	2580.97	2815.63	2111.72
				CHX 8h		162.717	106.929	176.665	32.5435	23.2454	34.868
						Erastin+vector			Erastin + Lv-Prok2
					Declined Acsl4 (%) (from 0h-8h)	30	58.1818	15.5556	80	85.2941	80.7692
	k
			Erastin+MG132			Erastin+Lv-Prok2			Erastin + Lv-Prok2 +MG132
	Ub	IP:Acsl4	123.425	140.705	109.848	260.427	404.835	329.545	448.033	531.963	489.998
		IP:IgG	17.2795	4.93701	13.5768	13.5768	4.93701	6.17126	11.1083	13.5768	16.0453

## Sheet: Fig. 6
f		sham + AAV-NC	CCI + AAV-NC	CCI + AAV-Prok2	CCI + AAV-Prok2 + AAV-shFbxo10	CCI + AAV-Prok2 + AAV-shFbxo10 + Fer-1
	Acsl4	234.243	640.206	428.664	932.285	508.306
		304.515	939.312	585.606	840.931	733.179
		248.297	866.697	498.937	1201.66	655.879
g		sham + AAV-NC	CCI + AAV-NC	CCI + AAV-Prok2	CCI + AAV-Prok2 + AAV-shFbxo10	CCI + AAV-Prok2 + AAV-shFbxo10 + Fer-1
	Gpx4	743.649	795.704	1331.13	592.863	780.831
		840.323	899.815	1509.61	518.245	1055.98
		602.355	684.157	993.671	260.277	907.251
i		sham + AAV-NC	CCI + AAV-NC	CCI + AAV-Prok2	CCI + AAV-Prok2 + AAV-shFbxo10	CCI + AAV-Prok2 + AAV-shFbxo10 + Fer-1
	Lesion volumn (mm3)	0	189.28	132.21	175.87	124.21
		0	221.43	100.51	221.65	143.57
		0	205.49	177.54	158.85	108.45
			173.79	83.26	189.33	80.58
m		sham + AAV-NC	CCI + AAV-NC	CCI + AAV-Prok2	CCI + AAV-Prok2 + AAV-shFbxo10	CCI + AAV-Prok2 + AAV-shFbxo10 + Fer-1
	TUNEL positive rate (%)	10	70.13	30.33	64.67	40
		5.1	43.05	59.12	88.13	38.08
		7.06	86.07	32.06	78.01	18.13
		6.01	75	22.11	57.16	25.75

## Sheet: Fig. 7
b
					Drop time (sec)
	sham + AVV-NC				46	43.98	21.64	38.76	55.86	39.62	35.86	34.97
	CCI + AAV-NC				18.53	23.08	12.75	45.76	31.96	14.76	13.87	21.36	27.86	21.26
	CCI + AAV-Prok2				22.75	28.63	44.86	31.47	29.74	40.86	42.98	32.74	42.73	19.53
	CCI + AAV-Prok2 + AAV-shFbxo10				16.85	42.23	32.85	28.06	19.87	24.66	22.87	17.85	16.98	17.74
	CCI + AAV-Prok2 + AAV-shFbxo10 + Fer-1				23.73	28.37	36.22	44.68	39.85	30.14	22.27	21.85	44.24	47.25
c
					Rotation speed tolerated (rpm/sec)
	sham + AVV-NC				4	2	3	5	3	3	3
	CCI + AAV-NC				2	1	5	3	1	2	2	3	2
	CCI + AAV-Prok2				2	4	3	2	4	4	3	4	3
	CCI + AAV-Prok2 + AAV-shFbxo10				1	3	2	2	3	2	4	1	1
	CCI + AAV-Prok2 + AAV-shFbxo10 + Fer-1				2	3	4	3	3	2	2	3	3
d									e								f
	14th day after CCI		sham + AVV-NC							sham + AVV-NC								sham + AVV-NC
		time	Q1	Q2	Q2	Q4	average(sec)		distance	Q1	Q2	Q3	Q4	average(m)	average(cm)		speed	Q1	Q2	Q3	Q4	average(cm/sec)
			12.12	47.3	58.5	36	38.48			1.22	4.64	5.73	4.86	4.1125	411.25			10.066	9.80973	9.79487	13.5	10.7927
			13.01	32.5	46.42	36.52	32.1125			2.05	4.75	5.79	3.85	4.11	411			15.7571	14.6154	12.4731	10.5422	13.3469
			13.23	45.3	60	43	40.3825			1.45	3.96	6.85	3.76	4.005	400.5			10.9599	8.74172	11.4167	8.74419	9.96563
			15.17	38.67	46.85	40.13	35.205			1.57	5.37	6.43	6.64	5.0025	500.25			10.3494	13.8867	13.7247	16.5462	13.6267
			27.42	59.33	60	55	50.4375			3.03	5.74	7.73	5.64	5.535	553.5			11.0503	9.6747	12.8833	10.2545	10.9657
			25.75	53.11	44.21	38.53	40.4			1.64	5.35	5.73	4.43	4.2875	428.75			6.36893	10.0734	12.9609	11.4975	10.2252
			15.15	60	47.33	39.35	40.4575			1.94	5.43	6.63	4.74	4.685	468.5			12.8053	9.05	14.008	12.0457	11.9773
			24.04	53.12	45	40	40.54			1.96	3.3	5.83	5.36	4.1125	411.25			8.15308	6.21235	12.9556	13.4	10.1802
			CCI + AAV-NC							CCI + AAV-NC								CCI + AAV-NC
			Q1	Q2	Q2	Q4	average(sec)			Q1	Q2	Q2	Q4	average(m)	average(cm)			Q1	Q2	Q2	Q4	average(cm/sec)
			17.75	60	57.75	52.75	47.0625			2.75	4.86	3.84	6.24	4.4225	442.25			15.493	8.1	6.64935	11.8294	10.5179
			14.45	53	60	48.58	44.0075			1.47	3.74	4	5.37	3.645	364.5			10.173	7.0566	6.66667	11.0539	8.73755
			18.65	58.85	53.68	50.37	45.3875			1.78	4.85	6.74	4.97	4.585	458.5			9.54424	8.24129	12.5559	9.86698	10.0521
			7.53	43.76	47.75	53.68	38.18			1.63	3	5.53	5.74	3.975	397.5			21.6467	6.85558	11.5812	10.693	12.6941
			20.78	56.64	60	59.64	49.265			3.32	5.53	6.53	6.43	5.4525	545.25			15.9769	9.76342	10.8833	10.7814	11.8513
			26	43.53	53.75	37.64	40.23			2.53	3.96	6.43	3.65	4.1425	414.25			9.73077	9.09717	11.9628	9.69713	10.122
			12	30	38.74	37	29.435			1.23	4.85	5.36	4	3.86	386			10.25	16.1667	13.8358	10.8108	12.7658
			22.64	42.54	49.53	40.42	38.7825			3.63	6.73	5.85	5.43	5.41	541			16.0336	15.8204	11.811	13.4339	14.2747
			16.64	58.64	47.74	38.57	40.3975			2.15	3.11	5.75	5.74	4.1875	418.75			12.9207	5.30355	12.0444	14.882	11.2877
			21.53	60	49.27	43.58	43.595			3.73	6.73	4.52	5.53	5.1275	512.75			17.3247	11.2167	9.17394	12.6893	12.6011
			CCI + AAV-Prok2							CCI + AAV-Prok2								CCI + AAV-Prok2
			Q1	Q2	Q2	Q4	average(sec)			Q1	Q2	Q2	Q4	average(m)	average(cm)			Q1	Q2	Q2	Q4	average(cm/sec)
			24.45	50.54	55	38.75	42.185			2.64	4.85	5.74	5.74	4.7425	474.25			10.7975	9.59636	10.4364	14.8129	11.4108
			18.57	60	58	31.76	42.0825			0.87	6.96	5.35	4.89	4.5175	451.75			4.68498	11.6	9.22414	15.3967	10.2265
			20.53	38.56	60	32.75	37.96			3.83	3.73	6.85	3.75	4.54	454			18.6556	9.67324	11.4167	11.4504	12.799
			19.57	53.64	52.65	38.85	41.1775			3.42	3.98	5.75	5.63	4.695	469.5			17.4757	7.41984	10.9212	14.4916	12.5771
			16.57	42.88	56	44.32	39.9425			2.23	5.53	6.86	5.35	4.9925	499.25			13.4581	12.8965	12.25	12.0713	12.669
			23.64	46.64	51.66	45	41.735			3.21	5.85	6.63	5.35	5.26	526			13.5787	12.5429	12.8339	11.8889	12.7111
			13.54	43.65	54.67	41.54	38.35			1.63	4.97	6.86	4.28	4.435	443.5			12.0384	11.386	12.548	10.3033	11.5689
			15.78	53.75	51.38	39.56	40.1175			2.62	5.85	6.35	4.85	4.9175	491.75			16.6033	10.8837	12.3589	12.2599	13.0264
			14.75	42.86	52.39	42	38			2.84	4.74	6.33	5.24	4.7875	478.75			19.2542	11.0593	12.0825	12.4762	13.718
			13.64	41	42	46.55	35.7975			2.16	4.74	5.64	5.63	4.5425	454.25			15.8358	11.561	13.4286	12.0945	13.23
			CCI + AAV-Prok2 +AAV-shFbxo10							CCI + AAV-Prok2 +AAV-shFbxo10								CCI + AAV-Prok2 +AAV-shFbxo10
			Q1	Q2	Q2	Q4	average(sec)			Q1	Q2	Q2	Q4	average(m)	average(cm)			Q1	Q2	Q2	Q4	average(cm/sec)
			14.75	60	49.43	42.75	41.7325			1.02	5.86	5.785	4.63	4.32375	432.375			6.91525	9.76667	11.7034	10.8304	9.80394
			19	57.43	32.65	55	41.02			2.32	3.75	4.64	6.32	4.2575	425.75			12.2105	6.52969	14.2113	11.4909	11.1106
			22.64	55	38.43	41.68	39.4375			3.26	6.75	5.65	4.73	5.0975	509.75			14.3993	12.2727	14.7021	11.3484	13.1806
			17.75	60	44	47.43	42.295			2.85	6.85	4.27	5.63	4.9	490			16.0563	11.4167	9.70455	11.8701	12.2619
			23.16	52.65	53.64	60	47.3625			2.63	6.74	5.84	6.97	5.545	554.5			11.3558	12.8015	10.8874	11.6167	11.6653
			18.47	42.64	51.29	47.64	40.01			1.84	4.75	6.35	5.33	4.5675	456.75			9.9621	11.1398	12.3806	11.1881	11.1676
			29.64	58.43	56.88	60	51.2375			3.24	5.85	6.35	7.53	5.7425	574.25			10.9312	10.012	11.1639	12.55	11.1643
			20.56	58.11	60	44	45.6675			3.13	6.63	7.35	5.11	5.555	555.5			15.2237	11.4094	12.25	11.6136	12.6242
			24.65	60	58.25	46	47.225			3.12	6.86	6.32	5.52	5.455	545.5			12.6572	11.4333	10.8498	12	11.7351
			20.25	42.75	57.15	60	45.0375			2.86	5.54	6.43	7.53	5.59	559			14.1235	12.9591	11.2511	12.55	12.7209
			CCI + AAV-Prok2 +AAV-shFbxo10 +Fer-1							CCI + AAV-Prok2 +AAV-shFbxo10 +Fer-1								CCI + AAV-Prok2 +AAV-shFbxo10 +Fer-1
			Q1	Q2	Q2	Q4	average(sec)			Q1	Q2	Q2	Q4	average(m)	average(cm)			Q1	Q2	Q2	Q4	average(cm/sec)
			14.42	60	39.45	33	36.7175			2.13	3.26	4.76	5.85	4	400			14.7712	5.43333	12.0659	17.7273	12.4994
			12.64	60	43.64	23	34.82			2.7	7.53	5.64	3.43	4.825	482.5			21.3608	12.55	12.9239	14.913	15.4369
			8	52.44	60	28.65	37.2725			2.37	6.43	7.43	4.64	5.2175	521.75			29.625	12.2616	12.3833	16.1955	17.6164
			16.85	55.64	33	50	38.8725			2.74	6.36	4.42	7.53	5.2625	526.25			16.2611	11.4306	13.3939	15.06	14.0364
			14.99	51.65	52.65	47.53	41.705			2.74	6.24	6.75	6.85	5.645	564.5			18.2789	12.0813	12.8205	14.412	14.3982
			14.54	48.65	60	51.42	43.6525			2.58	4.56	6.86	6.84	5.21	521			17.7442	9.37307	11.4333	13.3022	12.9632
			12.56	55	58.65	41.53	41.935			1.93	5.42	6.53	5.75	4.9075	490.75			15.3662	9.85455	11.1338	13.8454	12.55
			13.89	52.68	44.76	38.54	37.4675			1.23	6.32	5.53	4.25	4.3325	433.25			8.85529	11.997	12.3548	11.0275	11.0586
			20.64	52.89	46.64	42.77	40.735			3.22	5.47	5.33	6.74	5.19	519			15.6008	10.3422	11.428	15.7587	13.2824
			22.43	48	44	60	43.6075			3.42	5.764	5.63	6.86	5.4185	541.85			15.2474	12.0083	12.7955	11.4333	12.8711
	15th day after CCI		sham + AVV-NC							sham + AVV-NC								sham + AVV-NC
		time	Q1	Q2	Q2	Q4	average(sec)		distance	Q1	Q2	Q2	Q4	average(m)	average(cm)		speed	Q1	Q2	Q2	Q4	average(cm/sec)
			10.37	30.87	22	18.87	20.5275			1.24	2.75	5	2.02	2.7525	275.25			11.9576	8.90833	22.7273	10.7048	13.5745
			9.87	22.87	23.98	4	15.18			1.54	2.12	5.96	1.85	2.8675	286.75			15.6028	9.26979	24.854	46.25	23.9942
			12.83	15.89	30.76	18.89	19.5925			2.44	2.75	5.67	1.68	3.135	313.5			19.0179	17.3065	18.433	8.89359	15.9128
			8.98	26.84	32.79	16.83	21.36			1	2.43	4.86	1.96	2.5625	256.25			11.1359	9.05365	14.8216	11.6459	11.6642
			9.74	30.76	33.76	13.46	21.93			1.74	2.37	2.46	2	2.1425	214.25			17.8645	7.70481	7.28673	14.8588	11.9287
			8.43	17.66	20.67	16.32	15.77			1.75	1.95	6.85	2.01	3.14	314			20.7592	11.0419	33.1398	12.3162	19.3143
			8	29.76	28	17.34	20.775			1.64	2.48	4.85	2.31	2.82	282			20.5	8.33333	17.3214	13.3218	14.8691
			5.87	17.87	30.76	14.67	17.2925			1.63	2.57	4.87	1.44	2.6275	262.75			27.7683	14.3816	15.8322	9.81595	16.9495
			CCI + AAV-NC							CCI + AAV-NC								CCI + AAV-NC
			Q1	Q2	Q2	Q4	average(sec)			Q1	Q2	Q2	Q4	average(m)	average(cm)			Q1	Q2	Q2	Q4	average(cm/sec)
			8.43	33.87	29.84	16.87	22.2525			2.75	3.64	2.74	1.63	2.69	269			32.6216	10.747	9.18231	9.66212	15.5532
			5.35	25.87	30.61	19	20.2075			1.85	2	3	1.68	2.1325	213.25			34.5794	7.73096	9.80072	8.84211	15.2383
			12.55	30	30.73	20.33	23.4025			1.58	2.42	2.64	3.75	2.5975	259.75			12.5896	8.06667	8.59095	18.4456	11.9232
			10.76	27.43	30.53	21.64	22.59			1.67	2.37	4.43	1.74	2.5525	255.25			15.5204	8.64017	14.5103	8.04067	11.6779
			16.74	20.74	30.63	18.43	21.635			2.53	2.44	4.37	3.64	3.245	324.5			15.1135	11.7647	14.2671	19.7504	15.2239
			12.36	19.79	30	25.53	21.92			1.64	2.75	4.64	1.45	2.62	262			13.2686	13.8959	15.4667	5.67959	12.0777
			9.76	16.76	25.44	40.73	23.1725			1.8	4.85	3.03	1.48	2.79	279			18.4426	28.9379	11.9104	3.63369	15.7312
			7.86	30.74	27.89	30.43	24.23			1.46	3.84	4.57	4.74	3.6525	365.25			18.5751	12.4919	16.3858	15.5767	15.7574
			18.85	14.76	30.67	30.84	23.78			2.63	1.64	5.85	4.75	3.7175	371.75			13.9523	11.1111	19.074	15.4021	14.8849
			16.96	40.74	20.75	18.75	24.3			1.74	5.42	3.85	4.47	3.87	387			10.2594	13.3039	18.5542	23.84	16.4894
			CCI + AAV-Prok2							CCI + AAV-Prok2								CCI + AAV-Prok2
			Q1	Q2	Q2	Q4	average(sec)			Q1	Q2	Q2	Q4	average(m)	average(cm)			Q1	Q2	Q2	Q4	average(cm/sec)
			6.98	18.86	30.86	20	19.175			1.02	1.58	2.94	2.01	1.8875	188.75			14.6132	8.37752	9.5269	10.05	10.6419
			8	20.76	33.86	19.03	20.4125			1.4	2.44	2.57	3.85	2.565	256.5			17.5	11.7534	7.59008	20.2312	14.2687
			12	30.86	28.76	14.97	21.6475			1.56	3.74	3.75	2.67	2.93	293			13	12.1192	13.0389	17.8357	13.9985
			10.76	17.87	32.18	16.88	19.4225			1.68	2.27	2.13	4.85	2.7325	273.25			15.6134	12.7029	6.61902	28.7322	15.9169
			9.33	22.75	30	19.37	20.3625			0.92	2.17	3.64	4.75	2.87	287			9.86066	9.53846	12.1333	24.5225	14.0137
			5.43	21.87	28.97	18	18.5675			1.53	2.06	2.36	1.74	1.9225	192.25			28.1768	9.4193	8.14636	9.66667	13.8523
			6.36	11.46	29.64	27.76	18.805			1.33	2.67	3	2.36	2.34	234			20.9119	23.2984	10.1215	8.50144	15.7083
			7	15.98	17	29.87	17.4625			1.79	1.89	3.63	3.85	2.79	279			25.5714	11.8273	21.3529	12.8892	17.9102
			4.75	16.86	30.75	18.5	17.715			1.57	2.56	2.99	3.64	2.69	269			33.0526	15.1839	9.72358	19.6757	19.4089
			7.76	14.76	27.75	25.8	19.0175			2	2.8	3.75	3.85	3.1	310			25.7732	18.9702	13.5135	14.9225	18.2948
			CCI + AAV-Prok2 + AAV-shFbxo10							CCI + AAV-Prok2 + AAV-shFbxo10								CCI + AAV-Prok2 + AAV-shFbxo10
			Q1	Q2	Q2	Q4	average(sec)			Q1	Q2	Q2	Q4	average(m)	average(cm)			Q1	Q2	Q2	Q4	average(cm/sec)
			9.75	19.87	31.49	20.95	20.515			1.2	3.03	4.06	2.83	2.78	278			12.3077	15.2491	12.893	13.5084	13.4895
			8.96	20.76	27.95	21.45	19.78			1.75	1.11	2.67	2.61	2.035	203.5			19.5312	5.34682	9.55277	12.1678	11.6497
			13.44	22.34	29.86	25.32	22.74			1.52	2.01	4.63	3.75	3.75	375			11.3095	8.99731	15.5057	14.8104	12.6557
			16.23	18.84	34	27.33	24.1			2.01	3.22	4.75	4.74	3.68	368			12.3845	17.0913	13.9706	17.3436	15.1975
			13.97	24.21	32.98	21.34	23.125			1.67	2.51	4.64	3.75	3.1425	314.25			11.9542	10.3676	14.0691	17.5726	13.4909
			8.74	17.34	31.98	25.32	20.845			1.1	2.01	3	1.77	1.97	197			12.5858	11.5917	9.38086	6.99052	10.1372
			9.76	15.98	22.49	22.45	17.67			0.89	2.63	2.57	4.74	3.55	355			9.11885	16.4581	11.4273	21.1136	14.5295
			10.01	20.98	30.85	18	19.96			1.32	1.57	5.44	3.74	3.0175	301.75			13.1868	7.48332	17.6337	20.7778	14.7704
			6.75	16.65	30.64	21.86	18.975			1.56	2	2.86	3	3.37	337			23.1111	12.012	9.3342	13.7237	14.5453
			10	19.5	21.76	24.76	19.005			1.33	2.36	3.75	3.65	2.7725	277.25			13.3	12.1026	17.2335	14.7415	14.3444
			CCI + AAV-Prok2 + AAV-shFbxo10 + Fer-1							CCI + AAV-Prok2 + AAV-shFbxo10 + Fer-1								CCI + AAV-Prok2 + AAV-shFbxo10 + Fer-1
			Q1	Q2	Q2	Q4	average(sec)			Q1	Q2	Q2	Q4	average(m)	average(cm)			Q1	Q2	Q2	Q4	average(cm/sec)
			8.97	17.56	25.75	20.97	18.3125			0.85	1.83	3.56	2.44	2.17	217			9.47603	10.4214	13.8252	11.6357	11.3396
			10	19.54	23.75	21.42	18.6775			0.27	4.63	2.63	2.19	2.43	243			2.7	23.695	11.0737	10.2241	11.9232
			11	23	27.64	17.85	19.8725			0.66	2.47	3.03	2.57	2.1825	218.25			6	10.7391	10.9624	14.3978	10.5248
			9.87	20.64	29.55	15.68	18.935			1.87	2.35	3.42	3.53	2.7925	279.25			18.9463	11.3857	11.5736	22.5128	16.1046
			5.68	21.75	40.32	18.63	21.595			1.42	2.14	5.43	2.13	2.78	278			25	9.83908	13.4673	11.4332	14.9349
			7.43	20.75	33.76	19.32	20.315			0.42	2.41	4.64	2.68	2.5375	253.75			5.65276	11.6145	13.7441	13.8716	11.2207
			6.75	15.75	28.75	16.79	17.01			0.44	2.15	3.02	2.63	2.06	206			6.51852	13.6508	10.5043	15.6641	11.5844
			8.43	18.86	32.75	19.53	19.8925			0.86	2.01	4.11	2.56	2.385	238.5			10.2017	10.6575	12.5496	13.108	11.6292
			9.64	13.76	24.75	15.74	15.9725			0.96	2.08	3.43	3.74	2.5525	255.25			9.95851	15.1163	13.8586	23.7611	15.6736
			8.43	17.64	30.64	18.64	18.8375			0.79	2.63	3.75	4.24	2.8525	285.25			9.37129	14.9093	12.2389	22.7468	14.8166
	16th day after CCI		sham + AVV-NC							sham + AVV-NC								sham + AVV-NC
		time	Q1	Q2	Q2	Q4	average(sec)		distance	Q1	Q2	Q2	Q4	average(m)	average(cm)		speed	Q1	Q2	Q2	Q4	average(cm/sec)
			10.11	20.43	15.64	16	15.545			1.22	2.42	2.52	2.06	2.055	205.5			12.0673	11.8453	16.1125	12.875	13.225
			8.98	17	19.65	17.86	15.8725			1.63	2.15	1.95	2.53	2.065	206.5			18.1514	12.6471	9.92366	14.1657	13.722
			9.78	18.64	22.64	10.86	15.48			1.02	2.17	2.04	2.42	1.9125	191.25			10.4294	11.6416	9.0106	22.2836	13.3413
			6.98	14.85	24.75	17.65	16.0575			1	2.14	3.24	3.45	2.4575	245.75			14.3266	14.4108	13.0909	19.5467	15.3438
			5.36	16.85	25.64	15.65	15.875			1.02	2	3	2.63	2.1625	216.25			19.0299	11.8694	11.7005	16.8051	14.8512
			7.86	16.86	27.64	20.64	18.25			1.53	2.26	3.75	3.75	2.8225	282.25			19.4656	13.4045	13.5673	18.1686	16.1515
			6.75	19.78	21.75	22.5	17.695			1.24	2.25	2.64	3.42	2.3875	238.75			18.3704	11.3751	12.1379	15.2	14.2709
			8.36	20.65	20.64	15.76	16.3525			1.42	2.53	3.35	3.25	2.6375	263.75			16.9856	12.2518	16.2306	20.6218	16.5225
			CCI + AVV-NC							CCI + AVV-NC								CCI + AVV-NC
			Q1	Q2	Q2	Q4	average(sec)			Q1	Q2	Q2	Q4	average(m)	average(cm)			Q1	Q2	Q2	Q4	average(cm/sec)
			9.57	20.35	15.89	16.86	15.6675			0.47	2.75	2.5	1.86	1.895	189.5			4.91118	13.5135	15.7332	11.032	11.2975
			10.46	15.76	19.54	17.75	15.8775			2.01	2.14	2.06	4.25	2.615	261.5			19.2161	13.5787	10.5425	23.9437	16.8202
			12.3	18.86	13.09	14.9	14.7875			2.11	2.32	2.02	2.11	2.14	214			17.1545	12.3012	15.4316	14.1611	14.7621
			5.57	22.65	16.89	20.65	16.44			1	2.85	2.47	3.74	2.515	251.5			17.9533	12.5828	14.624	18.1114	15.8179
			12.65	17.9	21.76	22.64	18.7375			2.01	2.32	2.94	3.02	2.5725	257.25			15.8893	12.9609	13.511	13.3392	13.9251
			19	14.86	23	18.63	18.8725			2.11	1.35	2.5	3.73	2.4225	242.25			11.1053	9.08479	10.8696	20.0215	12.7703
			6.75	20.97	18.8	15.8	15.58			1.02	3.14	1.94	2.143	2.06075	206.075			15.1111	14.9738	10.3191	13.5633	13.4918
			5.73	22	20.32	16.86	16.2275			0.57	2	3.15	2.05	1.9425	194.25			9.94764	9.09091	15.502	12.159	11.6749
			5.87	13.75	22.76	22	16.095			0.88	2.86	3.63	3.74	2.7775	277.75			14.9915	20.8	15.949	17	17.1851
			6.77	13	19.86	19.02	14.6625			1.22	1.65	4.32	4.22	2.8525	285.25			18.0207	12.6923	21.7523	22.1872	18.6631
			CCI + AVV-Prok2							CCI + AVV-Prok2								CCI + AVV-Prok2
			Q1	Q2	Q2	Q4	average(sec)			Q1	Q2	Q2	Q4	average(m)	average(cm)			Q1	Q2	Q2	Q4	average(cm/sec)
			9.43	19.47	20.36	21.86	17.78			0.54	2.53	2.63	2.03	1.9325	193.25			5.72641	12.9944	12.9175	9.28637	10.2312
			5.79	16.89	17.88	14	13.64			1	2.42	2.67	3.53	2.405	240.5			17.2712	14.328	14.9329	25.2143	17.9366
			12.88	21.68	20.27	18	18.2075			0.89	2.32	2.76	2.58	2.1375	213.75			6.90994	10.7011	13.6162	14.3333	11.3901
			7.8	17.9	22.68	15	15.845			1.1	2.33	3.11	1.64	2.045	204.5			14.1026	13.0168	13.7125	10.9333	12.9413
			9.36	16.8	24.64	13.75	16.1375			1.32	2.45	2.79	3.63	2.5475	254.75			14.1026	14.5833	11.3231	26.4	16.6022
			4.75	26.86	16.86	18.74	16.8025			1.64	2.83	2.42	1.6	2.1225	212.25			34.5263	10.5361	14.3535	8.53789	16.9885
			12.86	22.75	14.79	20.2	17.65			1.53	2.79	3.6	1.37	2.3225	232.25			11.8974	12.2637	24.3408	6.78218	13.821
			5.77	20.4	13.88	22.75	15.7			1.35	2.72	2.59	3.63	2.5725	257.25			23.3969	13.3333	18.6599	15.956	17.8366
			7	18.9	18.96	23	16.965			0.76	2.74	2.896	1.99	2.0965	209.65			10.8571	14.4974	15.2743	8.65217	12.3202
			4.88	18.86	19.36	22.53	16.4075			0.66	2	2.64	3.42	2.18	218			13.5246	10.6045	13.6364	15.1798	13.2363
			CCI + AVV-Prok2 + AAV-shFbxo10							CCI + AVV-Prok2+ AAV-shFbxo10								CCI + AVV-Prok2+ AAV-shFbxo10
			Q1	Q2	Q2	Q4	average(sec)			Q1	Q2	Q2	Q4	average(m)	average(cm)			Q1	Q2	Q2	Q4	average(cm/sec)
			4.63	15.42	28.63	16.86	16.385			0.75	1.75	4.42	3.01	2.4825	248.25			16.1987	11.3489	15.4384	17.8529	15.2097
			8.3	18.75	23.75	23.43	18.5575			0.58	2.42	2.86	2.96	2.205	220.5			6.98795	12.9067	12.0421	12.6334	11.1425
			10.64	20.64	12.75	19.64	15.9175			1.33	2	4.53	2.74	2.65	265			12.5	9.68992	35.5294	13.9511	17.9176
			13.32	17.46	30	27.64	22.105			1.43	2.52	4.96	3.74	3.1625	316.25			10.7357	14.433	16.5333	13.5311	13.8083
			15.68	23.64	25.86	15.79	20.2425			0.93	3.03	4.74	3.35	3.0125	301.25			5.93112	12.8173	18.3295	21.216	14.5735
			15	20.55	24.64	21.64	20.4575			1.65	2.53	4.01	2.63	2.705	270.5			11	12.3114	16.2744	12.1534	12.9348
			5.21	19.53	16	18.75	14.8725			1.12	2.53	2.51	3.01	2.2925	229.25			21.4971	12.9544	15.6875	16.0533	16.5481
			13.74	15.75	16.74	19.37	16.4			0.77	2.32	3.53	2.45	2.2675	226.75			5.60408	14.7302	21.0872	12.6484	13.5175
			6.77	22.16	17.64	21.68	17.0625			0.46	3.31	3.53	2	2.325	232.5			6.79468	14.9368	20.0113	9.22509	12.742
			9.42	25	21.64	25.32	20.345			1.13	2.96	2.53	4.23	2.7125	271.25			11.9958	11.84	11.6913	16.7062	13.0583
			CCI + AVV-Prok2 + AAV-shFbxo10 + Fer-1							CCI + AVV-Prok2+ AAV-shFbxo10 + Fer-1								CCI + AVV-Prok2+ AAV-shFbxo10 + Fer-1
			Q1	Q2	Q2	Q4	average(sec)			Q1	Q2	Q2	Q4	average(m)	average(cm)			Q1	Q2	Q2	Q4	average(cm/sec)
			5.75	19.75	23	16	16.125			1.52	3.03	2.94	2.25	2.435	243.5			26.4348	15.3418	12.7826	14.0625	17.1554
			4.86	16.64	25.65	17.64	16.1975			1.24	2.63	3.33	2.85	2.5125	251.25			25.5144	15.8053	12.9825	16.1565	17.6147
			10	18.64	26	19.35	18.4975			1.42	2.03	3.26	3.63	2.585	258.5			14.2	10.8906	12.5385	18.7597	14.0972
			12.64	20.33	21.75	24	19.68			1.73	2.53	3.02	4.42	2.925	292.5			13.6867	12.4447	13.8851	18.4167	14.6083
			8.64	21.75	17.75	22	17.535			0.86	2.47	2.15	2	1.87	187			9.9537	11.3563	12.1127	9.09091	10.6284
			9.64	15.75	19.53	21.63	16.6375			1.07	2	3.14	2.74	2.2375	223.75			11.0996	12.6984	16.0778	12.6676	13.1359
			5.47	15.8	22.86	17.8	15.4825			1.5	2.18	3.33	2.17	2.295	229.5			27.4223	13.7975	14.5669	12.191	16.9944
			8.54	18.65	25.76	15.86	17.2025			1.53	2.36	3.22	3.53	2.66	266			17.9157	12.6542	12.5	22.2573	16.3318
			7.56	19.64	23.7	16.86	16.94			1.32	2.56	3.03	3.24	2.5375	253.75			17.4603	13.0346	12.7848	19.2171	15.6242
			8	15.79	26.53	13.86	16.045			0.84	2	3.03	3	2.2175	221.75			10.5	12.6662	11.421	21.645	14.0581
		h							i							j
	17th day after CCI		sham + AVV-NC							sham + AVV-NC							sham + AVV-NC
		time	Q1	Q2	Q3	Q4	average(sec)		distance	Q1	Q2	Q3	Q4	average(cm)		speed	Q1	Q2	Q3	Q4	average(cm/sec)
			43.64	55.86	47.86	52.36	49.93			447	694	748	842	682.75			10.2429	12.4239	15.6289	16.081	13.5942
			43.46	46.65	60	45.77	48.97			421	636	796	858	677.75			9.68707	13.6334	13.2667	18.7459	13.8333
			45.37	55.47	49.75	60	52.6475			585	736	937	965	805.75			12.894	13.2684	18.8342	16.0833	15.27
			44.75	56.85	60	54.86	54.115			526	557	894	735	678			11.7542	9.79771	14.9	13.3977	12.4624
			44.76	48.74	57.44	39.74	47.67			553	648	846	624	667.75			12.3548	13.295	14.7284	15.7021	14.0201
			37.86	55.84	60	42.85	49.1375			584	748	790	538	665			15.4253	13.3954	13.1667	12.5554	13.6357
			53.76	47.96	55.67	42.99	50.095			537	646	657	968	702			9.98884	13.4696	11.8017	22.5169	14.4442
			35.56	51.85	60	54.77	50.545			578	736	1043	685	760.5			16.2542	14.1948	17.3833	12.5068	15.0848
			CCI + AVV-NC							CCI + AVV-NC							CCI + AVV-NC
			Q1	Q2	Q3	Q4	average(sec)		distance	Q1	Q2	Q3	Q4	average(cm)		speed	Q1	Q2	Q3	Q4	average(cm/sec)
			47.98	60	52.87	55.87	54.18			489	868	1385	695	859.25			10.1917	14.4667	26.1963	12.4396	15.8236
			33.96	60	52.67	55.75	50.595			684	795	1198	857	883.5			20.1413	13.25	22.7454	15.3722	17.8772
			49.74	48.86	59.04	60	54.41			579	858	684	864	746.25			11.6405	17.5604	11.5854	14.4	13.7966
			34.96	60	60	48.42	50.845			368	957	537	474	584			10.5263	15.95	8.95	9.78934	11.3039
			60	58.86	57.88	52.76	57.375			975	858	875	537	811.25			16.25	14.577	15.1175	10.1782	14.0307
			44.85	47.87	60	55.27	51.9975			576	746	468	975	691.25			12.8428	15.5839	7.8	17.6407	13.4668
			46.85	56.86	60	60	55.9275			679	468	875	636	664.5			14.4931	8.23074	14.5833	10.6	11.9768
			44.58	55.96	60	47.57	52.0275			975	647	864	737	805.75			21.8708	11.5618	14.4	15.493	15.8314
			46.85	45.38	60	49.67	50.475			895	1065	468	856	821			19.1035	23.4685	7.8	17.2337	16.9014
			41.96	60	60	53.88	53.96			856	945	1145	578	881			20.4004	15.75	19.0833	10.7275	16.4903
			CCI + AVV-Prok2							CCI + AVV-Prok2							CCI + AVV-Prok2
			Q1	Q2	Q3	Q4	average(sec)		distance	Q1	Q2	Q3	Q4	average(cm)		speed	Q1	Q2	Q3	Q4	average(cm/sec)
			37.89	60	43.35	55.86	49.275			593	853	932	367	686.25			15.6506	14.2167	21.4994	6.57	14.4842
			38.97	44.66	50.75	44.85	44.8075			607	846	836	684	743.25			15.5761	18.9431	16.4729	15.2508	16.5607
			50.86	60	44.87	55.97	52.925			967	636	1064	644	827.75			19.013	10.6	23.7129	11.5062	16.208
			26.57	40.67	44.86	39.86	37.99			368	686	745	437	559			13.8502	16.8675	16.6072	10.9634	14.5721
			40.86	48.74	55.86	45.38	47.71			856	474	485	538	588.25			20.9496	9.72507	8.68242	11.8554	12.8031
			40.89	56	60	58.75	53.91			977	327	854	486	661			23.8934	5.83929	14.2333	8.27234	13.0596
			50.86	60	60	67.65	59.6275			744	1075	865	974	914.5			14.6284	17.9167	14.4167	14.3976	15.3398
			52.76	59.75	60	39.87	53.095			378	975	1368	546	816.75			7.16452	16.318	22.8	13.6945	14.9943
			45.23	55.76	47.24	60	52.0575			646	976	936	689	811.75			14.2826	17.5036	19.8137	11.4833	15.7708
			54.76	51.76	47.86	60	53.595			743	796	969	606	778.5			13.5683	15.3787	20.2466	10.1	14.8234
			CCI + AVV-Prok2 + AAV-shFbxo10							CCI + AVV-Prok2 + AAV-shFbxo10							CCI + AVV-Prok2 + AAV-shFbxo10
			Q1	Q2	Q3	Q4	average(sec)		distance	Q1	Q2	Q3	Q4	average(cm)		speed	Q1	Q2	Q3	Q4	average(cm/sec)
			48.86	60	45.76	60	53.655			856	904	1287	747	948.5			17.5194	15.0667	28.125	12.45	18.2903
			38.45	57.86	58.42	57.94	53.1675			796	896	476	796	741			20.7022	15.4857	8.14789	13.7384	14.5185
			38.46	55.75	60	47.75	50.49			580	539	906	746	692.75			15.0806	9.66816	15.1	15.623	13.868
			60	48.86	60	43.12	52.995			896	586	968	886	834			14.9333	11.9935	16.1333	20.5473	15.9019
			36.97	60	47.46	38.97	45.85			967	895	475	696	758.25			26.1563	14.9167	10.0084	17.8599	17.2353
			33.48	60	53.75	52.86	50.0225			538	866	638	528	642.5			16.0693	14.4333	11.8698	9.98865	13.0903
			38.97	60	55.97	49.96	51.225			956	745	685	895	820.25			24.5317	12.4167	12.2387	17.9143	16.7753
			60	56.76	60	54.78	57.885			686	975	856	1075	898			11.4333	17.1776	14.2667	19.624	15.6254
			44.74	44.96	47.85	60	49.3875			856	975	746	975	888			19.1328	21.6859	15.5904	16.25	18.1648
			56.97	59.74	33.97	48.63	49.8275			496	796	805	326	605.75			8.70634	13.3244	23.6974	6.70368	13.108
			CCI + AVV-Prok2 + AAV-shFbxo10 +Fer-1							CCI + AVV-Prok2 + AAV-shFbxo10 +Fer-1							CCI + AVV-Prok2 + AAV-shFbxo10 +Fer-1
			Q1	Q2	Q3	Q4	average(sec)		distance	Q1	Q2	Q3	Q4	average(cm)		speed	Q1	Q2	Q3	Q4	average(cm/sec)
			58.76	60	52.76	55.69	56.8025			374	890	684	635	645.75			6.36487	14.8333	12.9644	11.4024	11.3912
			38.85	46.46	52.75	33.16	42.805			694	579	379	956	652			17.8636	12.4623	7.18483	28.8299	16.5852
			58.64	47.97	60	52.57	54.795			485	1065	478	954	745.5			8.2708	22.2014	7.96667	18.1472	14.1465
			48.97	50.75	55.27	60	53.7475			795	368	1206	958	831.75			16.2344	7.25123	21.8202	15.9667	15.3181
			49.86	60	52.86	55.13	54.4625			895	905	745	684	807.25			17.9503	15.0833	14.0938	12.407	14.8836
			48.97	57.85	32.68	60	49.875			935	485	824	517	690.25			19.0933	8.38375	25.2142	8.61667	15.327
			56.97	59.75	60	55.13	57.9625			669	1295	1043	743	937.5			11.743	21.6736	17.3833	13.4772	16.0693
			38.98	40.75	26.86	51.67	39.565			583	635	526	428	543			14.9564	15.5828	19.583	8.28334	14.6014
			55.86	52.47	57.64	38.44	51.1025			636	836	684	942	774.5			11.3856	15.9329	11.8668	24.5057	15.9228
			34.75	44.75	50.32	31.58	40.35			648	905	536	738	706.75			18.6475	20.2235	10.6518	23.3692	18.223
	18th day after CCI		sham + AVV-NC							sham + AVV-NC							sham + AVV-NC
		time	Q1	Q2	Q3	Q4	average(sec)		distance	Q1	Q2	Q3	Q4	average(cm)		speed	Q1	Q2	Q3	Q4	average(cm/sec)
			32.54	36.75	42.75	48.75	40.1975			296	396	532	527	437.75			9.0965	10.7755	12.4444	10.8103	10.7817
			32	42.75	60	53.63	47.095			347	652	879	764	660.5			10.8438	15.2515	14.65	14.2458	13.7477
			31.45	41.74	53.64	42.75	42.395			327	458	487	532	451			10.3975	10.9727	9.07905	12.4444	10.7234
			33.21	43.65	52.24	42.75	42.9625			446	532	745	537	565			13.4297	12.1879	14.2611	12.5614	13.11
			37.85	52.5	55.63	42.16	47.035			475	653	752	754	658.5			12.5495	12.4381	13.5179	17.8843	14.0974
			49.74	42.74	60	35.75	47.0575			376	537	875	653	610.25			7.55931	12.5643	14.5833	18.2657	13.2432
			33.54	43.86	58.98	38.86	43.81			358	657	786	578	594.75			10.6738	14.9795	13.3266	14.8739	13.4634
			29.53	38.53	55.67	45.76	42.3725			321	412	526	475	433.5			10.8703	10.693	9.44854	10.3802	10.348
			CCI + AVV-NC							CCI + AVV-NC							CCI + AVV-NC
			Q1	Q2	Q3	Q4	average(sec)			Q1	Q2	Q3	Q4	average(cm)			Q1	Q2	Q3	Q4	average(cm/sec)
			48.52	50.74	32.64	58.3	47.55			480	545	854	634	628.25			9.89283	10.741	26.1642	10.8748	14.4182
			36.75	46.85	60	52.75	49.0875			436	573	857	985	712.75			11.8639	12.2305	14.2833	18.673	14.2627
			35.36	58.74	50.35	37.86	45.5775			365	975	568	485	598.25			10.3224	16.5986	11.281	12.8104	12.7531
			34.36	48.62	54.85	47.35	46.295			485	646	856	435	605.5			14.1153	13.2867	15.6062	9.18691	13.0488
			39.53	53.63	55.46	53.28	50.475			465	587	745	673	617.5			11.7632	10.9454	13.4331	12.6314	12.1933
			46.76	60	60	58.36	56.28			486	897	765	886	758.5			10.3935	14.95	12.75	15.1816	13.3188
			48.26	60	60	52.75	55.2525			368	866	864	468	641.5			7.62536	14.4333	14.4	8.87204	11.3327
			44.53	48.73	58	43.74	48.75			476	964	785	364	647.25			10.6894	19.7825	13.5345	8.3219	13.0821
			32.85	58.63	56.95	51.27	49.925			576	864	797	976	803.25			17.5342	14.7365	13.9947	19.0365	16.3255
			42.75	44.96	57.22	41.64	46.6425			757	386	975	474	648			17.7076	8.58541	17.0395	11.3833	13.6789
			CCI + AVV-Prok2							CCI + AVV-Prok2							CCI + AVV-Prok2
			Q1	Q2	Q3	Q4	average(sec)			Q1	Q2	Q3	Q4	average(cm)			Q1	Q2	Q3	Q4	average(cm/sec)
			43.64	51.52	52.64	34.63	45.6075			468	585	795	757	651.25			10.7241	11.3548	15.1026	21.8597	14.7603
			37.86	57.74	52.85	46.63	48.77			486	685	567	865	650.75			12.8368	11.8635	10.7285	18.5503	13.4948
			36.85	52.75	55.75	42.13	46.87			511	965	578	578	658			13.867	18.2938	10.3677	13.7194	14.062
			36.65	60	60	47.86	51.1275			547	576	786	865	693.5			14.925	9.6	13.1	18.0735	13.9246
			37.75	60	60	52.75	52.625			436	764	854	643	674.25			11.5497	12.7333	14.2333	12.1896	12.6765
			37.85	60	60	37.35	48.8			357	425	675	374	457.75			9.43197	7.08333	11.25	10.0134	9.44467
			39.35	43.57	55.35	48.65	46.73			585	643	567	574	592.25			14.8666	14.7579	10.2439	11.7986	12.9167
			44.24	46.64	52.32	40.53	45.9325			547	643	855	685	682.5			12.3644	13.7864	16.3417	16.9011	14.8484
			33.75	46.64	53.64	44.86	44.7225			288	457	511	368	406			8.53333	9.79846	9.52647	8.2033	9.01539
			32.54	43.65	60	37.56	43.4375			478	645	685	635	610.75			14.6896	14.7766	11.4167	16.9063	14.4473
			CCI + AVV-Prok2 + AAV-shFbxo10							CCI + AVV-Prok2 + AAV-shFbxo10							CCI + AVV-Prok2 + AAV-shFbxo10
			Q1	Q2	Q3	Q4	average(sec)			Q1	Q2	Q3	Q4	average(cm)			Q1	Q2	Q3	Q4	average(cm/sec)
			37.63	46.53	60	55.53	49.9225			364	675	855	967	715.25			9.67313	14.5068	14.25	17.414	13.961
			46.64	38.76	60	55.21	50.1525			658	854	638	647	699.25			14.1081	22.033	10.6333	11.7189	14.6233
			48.76	60	56.65	52.57	54.495			485	785	967	579	704			9.94668	13.0833	17.0697	11.0139	12.7784
			38.36	42.75	60	54.43	48.885			585	537	468	865	613.75			15.2503	12.5614	7.8	15.892	12.8759
			33.97	39.53	46.86	52.97	43.3325			478	568	522	568	534			14.0712	14.3688	11.1396	10.7231	12.5757
			48.75	60	60	53.78	55.6325			648	865	754	547	703.5			13.2923	14.4167	12.5667	10.1711	12.6117
			48.75	43.67	60	53.76	51.545			468	865	984	574	722.75			9.6	19.8076	16.4	10.6771	14.1212
			43.65	50	52.86	52.75	49.815			578	854	468	758	664.5			13.2417	17.08	8.85358	14.3697	13.3862
			47.74	46.74	60	55.32	52.45			468	796	879	854	749.25			9.8031	17.0304	14.65	15.4375	14.2302
			37.75	48.74	60	42.75	47.31			468	647	986	643	686			12.3974	13.2745	16.4333	15.0409	14.2865
			CCI + AVV-Prok2 + AAV-shFbxo10 + Fer-1							CCI + AVV-Prok2 + AAV-shFbxo10 + Fer-1							CCI + AVV-Prok2 + AAV-shFbxo10 + Fer-1
			Q1	Q2	Q3	Q4	average(sec)			Q1	Q2	Q3	Q4	average(cm)			Q1	Q2	Q3	Q4	average(cm/sec)
			32.78	57.75	44.64	42.21	44.345			375	856	546	512	572.25			11.4399	14.8225	12.2312	12.1298	12.6559
			27.75	43.68	60	45.85	44.32			326	653	874	653	626.5			11.7477	14.9496	14.5667	14.2421	13.8765
			31.86	37.86	42.86	41.88	38.615			326	508	557	434	456.25			10.2323	13.4179	12.9958	10.3629	11.7522
			37.86	44.95	60	43.86	46.6675			432	587	832	654	626.25			11.4105	13.059	13.8667	14.9111	13.3118
			37.97	53.52	49.85	44.85	46.5475			574	634	675	622	626.25			15.1172	11.846	13.5406	13.8685	13.5931
			26.97	43.85	51.75	49.84	43.1025			264	773	632	526	548.75			9.78865	17.6283	12.2126	10.5538	12.5458
			37.86	56.86	60	60	53.68			363	511	425	598	474.25			9.58796	8.98699	7.08333	9.96667	8.90624
			44.86	55.86	60	44.12	51.21			325	675	874	488	590.5			7.24476	12.0838	14.5667	11.0607	11.239
			22.97	44.74	52.86	44.99	41.39			325	536	764	763	597			14.1489	11.9803	14.4533	16.9593	14.3855
			33.59	53.87	53.47	42.87	45.95			546	742	873	474	658.75			16.2548	13.7739	16.3269	11.0567	14.3531
	19th day after CCI		sham + AVV-NC							sham + AVV-NC							sham + AVV-NC
		time	Q1	Q2	Q3	Q4	average(sec)		distance	Q1	Q2	Q3	Q4	average(cm)		speed	Q1	Q2	Q3	Q4	average(cm/sec)
			18.64	32.85	43.75	32.75	31.9975			253	306	428	329	329			13.573	9.31507	9.78286	10.0458	10.6792
			19.64	35.75	57.75	47.99	40.2825			274	422	547	511	438.5			13.9511	11.8042	9.47186	10.6481	11.4688
			27.35	32.64	35.75	47.74	35.87			374	427	443	364	402			13.6746	13.0821	12.3916	7.62463	11.6932
			16.74	32.32	39.85	18.85	26.94			325	411	475	229	360			19.4146	12.7166	11.9197	12.1485	14.0499
			17.86	37.63	50.63	32.88	34.75			274	422	537	436	417.25			15.3415	11.2145	10.6064	13.2603	12.6057
			17.75	28.85	39.64	21.94	27.045			332	354	521	311	379.5			18.7042	12.2704	13.1433	14.175	14.5732
			17.75	29.63	42.77	32.17	30.58			332	486	536	247	400.25			18.7042	16.4023	12.5321	7.67796	13.8292
			19.46	43.86	44.86	33.27	35.3625			285	475	497	321	394.5			14.6454	10.8299	11.0789	9.64833	11.5506
			CCI + AVV-NC							CCI + AVV-NC							CCI + AVV-NC
			Q1	Q2	Q3	Q4	average(sec)			Q1	Q2	Q3	Q4	average(cm)			Q1	Q2	Q3	Q4	average(cm/sec)
			36.64	55	60	46.85	49.6225			363	536	685	426	502.5			9.90721	9.74545	11.4167	9.09285	10.0405
			25.75	32.64	49.64	38.75	36.695			336	464	547	543	472.5			13.0485	14.2157	11.0193	14.0129	13.0741
			28.65	33.87	44	44.96	37.87			326	436	621	745	532			11.3787	12.8727	14.1136	16.5703	13.7338
			32.85	35.86	60	44.58	43.3225			336	476	748	553	528.25			10.2283	13.2738	12.4667	12.4047	12.0934
			42.86	60	56.84	44.32	51.005			436	578	765	536	578.75			10.1727	9.63333	13.4588	12.0939	11.3397
			46.74	50.64	60	46.14	50.88			647	745	746	743	720.25			13.8425	14.7117	12.4333	16.1032	14.2727
			27.85	44.64	53.77	45.85	43.0275			486	737	854	646	680.75			17.4506	16.5099	15.8825	14.0894	15.9831
			33.64	42.6	60	42.77	44.7525			436	754	774	575	634.75			12.9608	17.6995	12.9	13.444	14.2511
			36.75	60	60	49.74	51.6225			475	685	864	525	637.25			12.9252	11.4167	14.4	10.5549	12.3242
			33.24	60	59.74	43.76	49.185			473	536	854	574	609.25			14.2298	8.93333	14.2953	13.117	12.6439
			CCI + AVV-Prok2							CCI + AVV-Prok2							CCI + AVV-Prok2
			Q1	Q2	Q3	Q4	average(sec)			Q1	Q2	Q3	Q4	average(cm)			Q1	Q2	Q3	Q4	average(cm/sec)
			28.75	42.75	42.88	32.86	36.81			367	468	436	632	475.75			12.7652	10.9474	10.1679	19.2331	13.2784
			21.86	43.75	57.64	32.75	39			374	536	474	485	467.25			17.1089	12.2514	8.22346	14.8092	13.0982
			21.46	42.74	44.85	37.75	36.7			335	486	595	559	493.75			15.6104	11.3711	13.2664	14.8079	13.764
			32.77	49.75	54.75	52.86	47.5325			425	514	622	612	543.25			12.9692	10.3317	11.3607	11.5778	11.5598
			30.63	37.85	43.75	34.74	36.7425			337	537	505	428	451.75			11.0023	14.1876	11.5429	12.3201	12.2632
			29.64	48.63	53.63	44.75	44.1625			363	535	634	526	514.5			12.247	11.0014	11.8217	11.7542	11.7061
			24.75	53.74	50.75	48.75	44.4975			357	644	633	523	539.25			14.4242	11.9836	12.4729	10.7282	12.4022
			24.75	43.75	58.63	32.63	39.94			264	558	524	463	452.25			10.6667	12.7543	8.9374	14.1894	11.6369
			31.77	34.75	45.24	33.8	36.39			255	525	642	531	488.25			8.02644	15.1079	14.191	15.7101	13.2588
			30.55	47.85	43.85	21.66	35.9775			264	536	585	448	458.25			8.64157	11.2017	13.3409	20.6833	13.4669
			CCI + AVV-Prok2 + AAV-shFbxo10							CCI + AVV-Prok2 + AAV-shFbxo10							CCI + AVV-Prok2 + AAV-shFbxo10
			Q1	Q2	Q3	Q4	average(sec)			Q1	Q2	Q3	Q4	average(cm)			Q1	Q2	Q3	Q4	average(cm/sec)
			41.86	42.85	55.85	29.64	42.55			468	593	660	536	564.25			11.1801	13.839	11.8174	18.0837	13.73
			33.97	60	57.75	47.64	49.84			464	536	864	436	575			13.6591	8.93333	14.961	9.15197	11.6764
			30.53	46.75	60	39.53	44.2025			536	537	748	535	589			17.5565	11.4866	12.4667	13.534	13.761
			38.97	47.63	60	53.74	50.085			356	536	745	537	543.5			9.13523	11.2534	12.4167	9.99256	10.6995
			33.75	60	53.75	44.13	47.9075			424	548	774	535	570.25			12.563	9.13333	14.4	12.1233	12.0549
			33.75	44.31	57.64	42.756	44.614			326	568	835	635	591			9.65926	12.8188	14.4865	14.8517	12.9541
			43.85	60	60	43.97	51.955			436	537	758	663	598.5			9.94299	8.95	12.6333	15.0785	11.6512
			26.53	60	56.86	38.64	45.5075			374	553	737	547	552.75			14.0972	9.21667	12.9617	14.1563	12.608
			26.97	36.86	49.75	37.68	37.815			321	424	664	634	510.75			11.9021	11.503	13.3467	16.8259	13.3944
			21.53	44.25	48.64	33.75	37.0425			298	536	584	478	474			13.8412	12.113	12.0066	14.163	13.0309
			CCI + AVV-Prok2 + AAV-shFbxo10 + Fer-1							CCI + AVV-Prok2 + AAV-shFbxo10 + Fer-1							CCI + AVV-Prok2 + AAV-shFbxo10 + Fer-1
			Q1	Q2	Q3	Q4	average(sec)			Q1	Q2	Q3	Q4	average(cm)			Q1	Q2	Q3	Q4	average(cm/sec)
			22.74	38.64	37.75	36.53	33.915			290	487	603	426	451.5			12.7529	12.6035	15.9735	11.6616	13.2479
			18.74	36.75	34.63	27.75	29.4675			241	453	503	574	442.75			12.8602	12.3265	14.525	20.6847	15.0991
			22.53	45.85	60	55.32	45.925			321	437	574	532	466			14.2477	9.53108	9.56667	9.61678	10.7405
			22.53	40.53	54.85	38.85	39.19			297	532	637	427	473.25			13.1824	13.1261	11.6135	10.991	12.2282
			17.75	37.85	47.75	32.86	34.0525			236	436	411	327	352.5			13.2958	11.5192	8.60733	9.95131	10.8434
			37.75	49.76	60	32.75	45.065			314	441	694	537	496.5			8.31788	8.86254	11.5667	16.3969	11.286
			16.75	38.75	55.76	32.76	36.005			284	428	636	473	455.25			16.9552	11.0452	11.406	14.4383	13.4612
			17.86	22.86	44.75	32.76	29.5575			302	331	538	328	374.75			16.9093	14.4794	12.0223	10.0122	13.3558
			27.64	30.65	43.65	33.75	33.9225			326	421	573	427	436.75			11.7945	13.7357	13.1271	12.6519	12.8273
			37.4	46.76	60	42.75	46.7275			375	474	598	552	499.75			10.0267	10.1369	9.96667	12.9123	10.7606
	20th day after CCI		sham + AVV-NC							sham + AVV-NC							sham + AVV-NC
		time	Q1	Q2	Q3	Q4	average(sec)		distance	Q1	Q2	Q3	Q4	average(cm)		speed	Q1	Q2	Q3	Q4	average(cm/sec)
			16.74	26.78	32.95	22.74	24.8025			196	222	385	196	249.75			11.7085	8.28977	11.6844	8.61917	10.0754
			17.35	30.64	36.95	18.48	25.855			186	326	412	436	340			10.7205	10.6397	11.1502	23.5931	14.0259
			21.57	32.76	54.65	22.85	32.9575			214	373	442	329	339.5			9.92119	11.3858	8.08783	14.3982	10.9483
			17.46	22.86	33.52	21.86	23.925			217	337	464	226	311			12.4284	14.7419	13.8425	10.3385	12.8378
			17.97	34.52	43.66	25.85	30.5			196	321	433	284	308.5			10.9071	9.29896	9.91754	10.9865	10.2775
			16.97	22.84	32.96	19.38	23.0375			185	296	363	332	294			10.9016	12.9597	11.0133	17.1311	13.0014
			19.25	23.76	34.86	25.85	25.93			197	263	395	367	305.5			10.2338	11.069	11.331	14.1973	11.7078
			24.86	34.42	53.54	24.97	34.4475			285	304	386	321	324			11.4642	8.83207	7.20956	12.8554	10.0903
			CCI + AVV-NC							CCI + AVV-NC							CCI + AVV-NC
			Q1	Q2	Q3	Q4	average(sec)			Q1	Q2	Q3	Q4	average(cm)			Q1	Q2	Q3	Q4	average(cm/sec)
			27.75	43.99	54.32	48.75	43.7025			363	463	725	585	534			13.0811	10.5251	13.3468	12	12.2383
			26.75	43.75	57.75	39.75	42			326	526	626	463	485.25			12.1869	12.0229	10.8398	11.6478	11.6743
			22.75	42.87	51.86	42.74	40.055			326	614	736	514	547.5			14.3297	14.3224	14.1921	12.0262	13.7176
			19.75	28.64	40.64	33.48	30.6275			213	536	563	421	433.25			10.7848	18.7151	13.8533	12.5747	13.982
			28.26	42.96	60	41.86	43.27			326	473	714	473	496.5			11.5357	11.0102	11.9	11.2996	11.4364
			27.84	36.86	50.37	39.74	38.7025			316	475	673	432	474			11.3506	12.8866	13.3611	10.8707	12.1172
			25.75	38.64	59.33	51.26	43.745			315	426	673	693	526.75			12.233	11.0248	11.3433	13.5193	12.0301
			21.97	35.73	60	52.96	42.665			325	426	724	624	524.75			14.7929	11.9228	12.0667	11.7825	12.6412
			19.64	27.64	40.63	37.85	31.44			363	475	685	525	512			18.4827	17.1852	16.8595	13.8705	16.5995
			25.63	39.74	53.86	47.74	41.7425			486	675	736	632	632.25			18.9622	16.9854	13.6651	13.2384	15.7127
			CCI + AVV-Prok2							CCI + AVV-Prok2							CCI + AVV-Prok2
			Q1	Q2	Q3	Q4	average(sec)			Q1	Q2	Q3	Q4	average(cm)			Q1	Q2	Q3	Q4	average(cm/sec)
			17.45	32.75	48.85	28.74	31.9475			253	364	513	314	361			14.4986	11.1145	10.5015	10.9255	11.76
			23.75	28.64	50.64	32.68	33.9275			314	321	624	525	446			13.2211	11.2081	12.3223	16.0649	13.2041
			19.52	29.75	47.74	34.86	32.9675			253	325	527	402	376.75			12.9611	10.9244	11.039	11.5318	11.6141
			16.74	27.74	47.64	32.85	31.2425			202	328	486	257	318.25			12.0669	11.8241	10.2015	7.82344	10.479
			22.95	25.89	41.93	21.85	28.155			224	324	513	197	314.5			9.76035	12.5145	12.2347	9.01602	10.8814
			17.85	31.85	49.74	29.64	32.27			297	352	525	289	365.75			16.6387	11.0518	10.5549	9.75034	11.9989
			9.95	24.73	38.75	19.95	23.345			179	227	406	427	309.75			17.9899	9.17913	10.4774	21.4035	14.7625
			24.68	26.89	40.63	32.86	31.265			231	325	527	473	389			9.35981	12.0863	12.9707	14.3944	12.2028
			17.86	22.46	42.67	35.68	29.6675			221	315	497	384	354.25			12.374	14.0249	11.6475	10.7623	12.2022
			15.86	27.97	39.64	22.36	26.4575			218	332	427	428	351.25			13.7453	11.8699	10.7719	19.1413	13.8821
			CCI + AVV-Prok2 + AAV-shFbxo10							CCI + AVV-Prok2 + AAV-shFbxo10							CCI + AVV-Prok2 + AAV-shFbxo10
			Q1	Q2	Q3	Q4	average(sec)			Q1	Q2	Q3	Q4	average(cm)			Q1	Q2	Q3	Q4	average(cm/sec)
			29.85	48.36	55.25	42.77	44.0575			342	523	532	457	463.5			11.4573	10.8147	9.62896	10.6851	10.6465
			31.64	47.75	57.75	31.74	42.22			427	612	696	638	593.25			13.4956	12.8168	12.0519	20.1008	14.6163
			26.75	33.75	42.75	42.86	36.5275			312	412	794	526	511			11.6636	12.2074	18.5731	12.2725	13.6791
			32.65	46.76	56.53	42.89	44.7075			375	537	652	432	499			11.4855	11.4842	11.5337	10.0723	11.1439
			23.75	32.47	42.75	31.87	32.71			295	485	517	385	420.5			12.4211	14.9369	12.0936	12.0803	12.883
			27.75	32.65	42.57	43.55	36.63			321	386	521	432	415			11.5676	11.8224	12.2387	9.91963	11.3871
			35.2	60	41.78	60	49.245			474	857	646	793	692.5			13.4659	14.2833	15.4619	13.2167	14.107
			36.85	42.74	42.89	32.86	38.835			473	495	584	637	547.25			12.8358	11.5817	13.6162	19.3853	14.3547
			32.5	42.55	43.86	46.75	41.415			326	411	478	552	441.75			10.0308	9.65922	10.8983	11.8075	10.5989
			26.97	60	53.64	33.85	43.615			574	846	635	625	670			21.2829	14.1	11.8382	18.4638	16.4212
			CCI + AVV-Prok2 + AAV-shFbxo10 + Fer-1							CCI + AVV-Prok2 + AAV-shFbxo10 + Fer-1							CCI + AVV-Prok2 + AAV-shFbxo10 + Fer-1
			Q1	Q2	Q3	Q4	average(sec)			Q1	Q2	Q3	Q4	average(cm)			Q1	Q2	Q3	Q4	average(cm/sec)
			19.42	27.74	47.74	26.86	30.44			252	326	635	425	409.5			12.9763	11.752	13.3012	15.8228	13.4631
			18.64	27.86	40.35	21.99	27.21			364	385	575	365	422.25			19.5279	13.8191	14.2503	16.5985	16.0489
			16.75	26.95	43.86	31.97	29.8825			252	414	586	368	405			15.0448	15.3618	13.3607	11.5108	13.8195
			15.86	26.86	34.86	32.96	27.635			213	294	421	374	325.5			13.43	10.9456	12.0769	11.3471	11.9499
			20.86	23.85	43.56	24.87	28.285			275	374	474	357	370			13.1831	15.6813	10.8815	14.3546	13.5252
			22.53	31.75	47.86	33.75	33.9725			285	338	536	426	396.25			12.6498	10.6457	11.1993	12.6222	11.7793
			19.64	32.75	42.17	33.58	32.035			227	353	527	352	364.75			11.558	10.7786	12.497	10.4824	11.329
			16.86	27.74	32.85	25.86	25.8275			225	285	486	326	330.5			13.3452	10.274	14.7945	12.6063	12.755
			26.86	31.85	45.86	24.96	32.3825			326	345	585	396	413			12.137	10.832	12.7562	15.8654	12.8977
			21.74	25.85	48.75	32.86	32.3			313	425	603	385	431.5			14.3974	16.441	12.3692	11.7164	13.731
	21st day after CCI		sham + AVV-NC							sham + AVV-NC							sham + AVV-NC
		time	Q1	Q2	Q3	Q4	average(sec)		distance	Q1	Q2	Q3	Q4	average(cm)		speed	Q1	Q2	Q3	Q4	average(cm/sec)
			13.97	16.75	24.64	19.75	18.7775			128	216	302	218	216			9.16249	12.8955	12.2565	11.038	11.3381
			12.53	17.75	31.74	15.97	19.4975			117	236	316	234	225.75			9.33759	13.2958	9.95589	14.6525	11.8104
			12.64	14.75	28.75	13.97	17.5275			136	203	324	196	214.75			10.7595	13.7627	11.2696	14.0301	12.4555
			13.86	16.96	29.64	18.85	19.8275			135	168	363	215	220.25			9.74026	9.90566	12.247	11.4058	10.8247
			12.86	17.97	33.75	25.86	22.61			152	195	353	168	217			11.8196	10.8514	10.4593	6.49652	9.9067
			17.86	21.52	33.95	26.75	25.02			126	216	337	228	226.75			7.05487	10.0372	9.92636	8.52336	8.88544
			12.53	16.75	21.75	16.75	16.945			145	215	375	195	232.5			11.5722	12.8358	17.2414	11.6418	13.3228
			11.64	15.76	19.75	13.65	15.2			125	168	316	175	196			10.7388	10.6599	16	12.8205	12.5548
			CCI + AVV-NC							CCI + AVV-NC							CCI + AVV-NC
			Q1	Q2	Q3	Q4	average(sec)			Q1	Q2	Q3	Q4	average(cm)			Q1	Q2	Q3	Q4	average(cm/sec)
			21.5	26.75	46.74	36.77	32.94			235	327	537	402	375.25			10.9302	12.2243	11.4891	10.9328	11.3941
			19.64	26.86	55.32	28.86	32.67			215	427	635	423	425			10.947	15.8972	11.4787	14.657	13.245
			19.69	25.86	53.86	37.64	34.2625			232	335	514	532	403.25			11.7826	12.9544	9.54326	14.1339	12.1035
			25.86	35.86	53.65	39.64	38.7525			325	475	612	523	483.75			12.5677	13.246	11.4073	13.1937	12.6037
			22.53	35.75	57.53	33.86	37.4175			313	436	624	542	478.75			13.8926	12.1958	10.8465	16.0071	13.2355
			37.74	35.86	60	31.86	41.365			463	426	724	513	531.5			12.2682	11.8795	12.0667	16.1017	13.079
			25.75	43.75	52.86	29.86	38.055			315	525	595	391	456.5			12.233	12	11.2561	13.0944	12.1459
			24.75	21.75	35.75	27.86	27.5275			328	424	473	486	427.75			13.2525	19.4943	13.2308	17.4444	15.8555
			19.86	23.79	39.24	30.22	28.2775			254	442	496	442	408.5			12.7895	18.5792	12.6402	14.6261	14.6588
			28.64	38.86	52.86	37.86	39.555			326	426	621	423	449			11.3827	10.9624	11.748	11.1727	11.3165
			CCI + AVV-Prok2							CCI + AVV-Prok2							CCI + AVV-Prok2
			Q1	Q2	Q3	Q4	average(sec)			Q1	Q2	Q3	Q4	average(cm)			Q1	Q2	Q3	Q4	average(cm/sec)
			14.64	25.76	40.21	21.75	25.59			185	274	385	302	286.5			12.6366	10.6366	9.57473	13.8851	11.6833
			13.75	19.86	32.76	30.75	24.28			214	225	425	402	316.5			15.5636	11.3293	12.9731	13.0732	13.2348
			16.86	20.52	29.75	21.86	22.2475			232	338	426	326	330.5			13.7604	16.4717	14.3193	14.9131	14.8661
			17.86	24.64	31.86	18.74	23.275			213	316	464	326	329.75			11.9261	12.8247	14.5637	17.3959	14.1776
			25.85	32.85	53.85	38.96	37.8775			264	324	502	314	351			10.2128	9.86301	9.32219	8.05955	9.36438
			13.5	17.75	26.74	22.86	20.2125			253	294	435	327	327.25			18.7407	16.5634	16.2678	14.3045	16.4691
			15.05	18.75	30.42	17.876	20.524			254	302	436	185	294.25			16.8771	16.1067	14.3327	10.3491	14.4164
			15.75	19.75	33.85	15.86	21.3025			202	232	354	212	250			12.8254	11.7468	10.4579	13.367	12.0993
			12.86	18.87	28.63	16.88	19.31			184	204	332	107	206.75			14.3079	10.8108	11.5962	6.33886	10.7635
			13.87	17.87	32.74	13.27	19.4375			186	211	302	285	246			13.4102	11.8075	9.22419	21.477	13.9797
			CCI + AVV-Prok2 + AAV-shFbxo10							CCI + AVV-Prok2 + AAV-shFbxo10							CCI + AVV-Prok2 + AAV-shFbxo10
			Q1	Q2	Q3	Q4	average(sec)			Q1	Q2	Q3	Q4	average(cm)			Q1	Q2	Q3	Q4	average(cm/sec)
			19.87	25.54	40.54	31.97	29.48			231	326	524	364	361.25			11.6256	12.7643	12.9255	11.3857	12.1753
			22.53	47.65	58.53	36.75	41.365			312	525	684	516	509.25			13.8482	11.0178	11.6863	14.0408	12.6483
			22.75	29.64	48.75	38.64	34.945			385	303	638	426	438			16.9231	10.2227	13.0872	11.0248	12.8144
			21.26	30.25	47.26	32.21	32.745			268	426	536	326	389			12.6058	14.0826	11.3415	10.1211	12.0378
			16.76	27.36	42.75	24.65	27.88			185	363	526	365	359.75			11.0382	13.2675	12.3041	14.8073	12.8543
			15.65	25.86	56.64	35.42	33.3925			217	436	863	424	485			13.8658	16.86	15.2366	11.9706	14.4833
			21.54	31.65	50.43	36.75	35.0925			314	413	738	423	472			14.5775	13.049	14.6341	11.5102	13.4427
			23.64	37.4	58.42	36.87	39.0825			296	419	736	526	494.25			12.5212	11.2032	12.5984	14.2663	12.6473
			18.43	26.75	48.86	34.26	32.075			226	375	583	426	402.5			12.2626	14.0187	11.9321	12.4343	12.6619
			15.75	26.75	38.64	30.23	27.8425			217	326	475	385	350.75			13.7778	12.1869	12.293	12.7357	12.7483
			CCI + AVV-Prok2 + AAV-shFbxo10 + Fer-1							CCI + AVV-Prok2 + AAV-shFbxo10 + Fer-1							CCI + AVV-Prok2 + AAV-shFbxo10 + Fer-1
			Q1	Q2	Q3	Q4	average(sec)			Q1	Q2	Q3	Q4	average(cm)			Q1	Q2	Q3	Q4	average(cm/sec)
			9.36	21.75	45.75	21.74	24.65			157	246	482	218	275.75			16.7735	11.3103	10.5355	10.0276	12.1617
			10.85	23.64	42.86	22.64	24.9975			135	216	427	237	253.75			12.4424	9.13706	9.96267	10.4682	10.5026
			9.36	17.33	33.86	22.14	20.6725			147	217	386	258	252			15.7051	12.5216	11.3999	11.6531	12.8199
			11.86	19.37	45.75	21.58	24.64			129	227	396	217	242.25			10.8769	11.7192	8.65574	10.0556	10.3268
			12.68	23.78	36.97	15.96	22.3475			116	253	429	227	256.25			9.14826	10.6392	11.604	14.2231	11.4036
			12.76	24.74	33.85	27.48	24.7075			143	328	464	185	280			11.2069	13.2579	13.7075	6.73217	11.2261
			11.95	16.96	33.96	15.96	19.7075			195	253	426	312	296.5			16.318	14.9175	12.5442	19.5489	15.8321
			13.86	17.79	28.11	16.69	19.1125			195	216	317	227	238.75			14.0693	12.1417	11.2771	13.601	12.7723
			12.68	15.75	33.96	18.34	20.1825			164	195	425	217	250.25			12.9338	12.381	12.5147	11.8321	12.4154
			11.47	14.64	39.85	15.76	20.43			153	196	385	217	237.75			13.3391	13.388	9.66123	13.769	12.5393

## Sheet: Supplementary Fig. 1
a
		Control					TBI
	FCN1	1	2.46	0.45	3.56	2.46	5.64	2.45	1.45	7.53	0.85
	IL1R2	2.34	1.45	8.45	0.32	7.52	3.75	3.53	13.45	11.2	2.45
	ILR1L1	126.47	150.53	86.744	74.86	79.74	260.86	148.85	105.86	260.85	274.853
	FFAR2	0.42	0.32	0.09	1.98	4.42	2.31	1.46	0.46	5.85	3.53
	OMD	35.85	70.72	17.89	18.95	33.49	40.75	11.96	60.85	15.74	9
	S100A8	49.75	37.97	90.43	190.75	110.74	374.85	201.75	187.85	495.75	343.85
	S100A9	60.84	106.85	204.46	360.84	129.86	854.86	257.43	286.96	674.87	370.64
	S100A12	2.845	1.864	1.864	5.864	0.643	8.86	9.86	11.87	1.75	4.87
	PROK2	2.864	6.453	2.451	3.631	1.452	20.86	30.87	10.96	20.74	30.64
	CXCR1	1.456	2.646	0.4863	2.752	4.264	10.864	20.97	37.86	27.87	29.86

## Sheet: Supplementary Fig. 2
d
			sham	CCI 24h
		Fluorescence intensity of Prokr3 per NeuN-positive cell	2424.11	2278.67
			3102.87	2690.77
			2763.49	2351.39
			2108.98
g			sham							CCI
	Fluorescence intensity per cell	Prok2	2952.37	3631.42	3099.99	2568.56	2893.33	3218.09	2332.38	5845.7	5196.18	5432.37	6554.27	6111.41
		Prokr2	2332.38	2479.99	2893.33	3454.28	2598.09	2184.76	2834.28	2420.95	2657.14	3424.75	2214.28	2627.61

## Sheet: Supplementary Fig. 3
b
	LPS
	0ug/ml	2ug/ml
Prok2 mRNA level	5234.23	5548.29
	5757.66	6804.5
	4867.84	4396.76
		4920.18
d
	Corticosterone
	0uM	1uM
Prok2 mRNA level	2314.43	1643.24
	1666.39	2106.13
	2800.46	3078.19
	2545.87	2221.85
f
	H2O2 （um）
	0	300	500	750
Prok2 mRNA level	2311.44	3467.17	6472.04	9245.77
	2681.27	2311.44	3236.02	6240.9
	2496.36	3698.31	3698.31	4437.97
	2450.13	4160.6	4160.6	6009.75
i
	Glutamate （um）
	0	5	10	20	50
Prok2 mRNA level, fold increase	2113.87	3804.97	4773.3	5496.07	6975.79
	2832.59	2959.42	5496.07	8055.5	9723.82
	1902.49	4650.52	3316.36	9089.66	7187.17
	2684.62	2248.04	4227.75	8878.27	10569.4

## Sheet: Supplementary Fig. 4
b		Erastin (uM)
		0	5	10	15	20
	Cleaved caspase-3 protein expression	328.875	332.163	292.698	276.255	259.811
		355.184	371.628	407.804	322.297	332.163
		286.121	299.276	305.853	401.227	342.029
d		Erastin (uM)
		0	5	10	15	20
	Fluorescence intensity of Prok2	231.124	637.901	711.86	815.866	894.448
		240.368	476.114	476.114	910.627	806.621
		214.945	383.665	829.733	469.181	483.048
e		Erastin (uM)
		0	5	10	15	20
	Fluorescence intensity of Cleaved caspase-3	95.2565	75.2526	93.3514	83.8257	121.928
		115.26	108.592	115.26	103.83	74.3001
		83.8257	98.1142	107.64	117.165	78.1103
g		Control	H2O2 (uM)
			0	300	500	750
	Prokr2 protein expression	4243.88	5007.78	5135.09	5601.92	5219.97
		4456.07	3734.61	4159	3352.66	3182.91
		3777.05	4753.14	4328.76	4795.58	4159
i		Control	Glutamate (uM)
			0	5	10	20	50
	Prokr2 protein expression	4789.61	5172.78	5891.22	4741.72	5795.43	5460.16
		5124.88	5412.26	4693.82	4885.4	5651.74	5795.43
		4693.82	4406.44	4262.75	6082.81	4119.07	3735.9
j		Control	Erastin (uM)
			0	5	10	20
	Prokr2 protein expression	4487.63	5519.79	4846.65	5071.03	4891.52
		4936.4	4083.75	5385.16	4397.88	5071.03
		3993.99	4397.88	3500.35	3993.99	3949.12

[truncated: 12 more sheets: Supplementary Fig. 5, Supplementary Fig. 6, Supplementary Fig. 7, Supplementary Fig. 8, Supplementary Fig. 9, Supplementary Fig. 10, Supplementary Fig. 11, Supplementary Fig. 12, Supplementary Fig. 13, Supplementary Fig. 14, Supplementary Fig. 15, Supplementary Fig.17]
